# Supplementary material for: Use of gas chromatography mass spectrometry to elucidate metabolites predicting the phenotypes of IgA nephropathy in hyper IgA mice
Source: PLoS One. 2019 Jul 10;14(7):e0219403. doi: 10.1371/journal.pone.0219403 (PMC6619804; doi:10.1371/journal.pone.0219403)
Supplement: S1 Dataset — This data set shows the plasma concentrations of the metabolites in the HIGA mice and the Balb/c mice. (XLSX) [file pone.0219403.s012.xlsx]

## Sheet: Sheet1
	1:Balb/c, 2:HIGA									12 wk	12 wk	12 wk	12 wk	12 wk	12 wk	12 wk	12 wk	12 wk	12 wk	12 wk	12 wk	12 wk	12 wk	12 wk	12 wk	12 wk	12 wk	12 wk	12 wk	12 wk	12 wk	12 wk	12 wk	12 wk	12 wk	12 wk	12 wk	12 wk	12 wk	12 wk	12 wk	12 wk	12 wk	12 wk	12 wk	12 wk	12 wk	12 wk	12 wk
ID	group	Uprot	BW	Kidney	liver	%kidney	%liver	nuc%	area%	Dimethylglycine-TMS	Glyoxylic acid-meto-TMS	Boric acid-3TMS	2-Aminoethanol-2TMS	Pyruvic acid-meto-TMS	Trichloroacetic acid-TMS	Phenol-TMS	Lactic acid-2TMS	Lactic acid-13C3-2TMS	2-Hydroxyisobutyric acid-2TMS	2-Ketobutyric acid-meto-TMS(1)	Glycolic acid-2TMS	Caproic acid-TMS	Pyruvic acid-2TMS	2-Ketobutyric acid-meto-TMS(2)	Alanine-2TMS	2-Keto-isovaleric acid-meto-TMS	Norvaline-TMS	Glycine-2TMS	Oxalic acid-2TMS	Glyoxylic acid-oxime-2TMS	Oxalic acid-13C2-2TMS	Hydroxylamine-3TMS	2-Hydroxybutyric acid-2TMS	2-Hydroxybutyric acid-d3-2TMS	Acetoacetic acid-meto-TMS	2-Furoic acid-TMS	Sarcosine-d3-2TMS	Sarcosine-2TMS	3-Hydroxypropionic acid-2TMS	2-Aminoisobutyric acid-2TMS	Pyruvic acid-oxime-2TMS	Valproic acid-TMS	4-Cresol-TMS	3-Hydroxybutyric acid-2TMS	3-Hydroxyisobutyric acid-2TMS	2-Hydroxyisovaleric acid-2TMS	2-Aminobutyric acid-2TMS	2-Ketoisocaproic acid-meto-TMS(1)	3-Methyl-2-oxovaleric acid-meto-TMS(1)
H1	2	21.0518	48.6	0.67	2	1.3786	4.11523	21.5506	48.7549	0.0025793	0.0152101	0	0	0.0423221	0.120571	0	0.506727	0.00469305	0.00184806	0	0.00749101	0	0	0	0.0565893	0	0	0.00255813	0.000336225	0.00132374	0	0.0330959	0.000773553	0	0	0	0.0612165	0	0.00192801	0	0	0	0	0.0760786	0.0760786	0	0	0	0
H2	2	16.7087	38.25	0.56	1.63	1.46405	4.26144	22.5464	51.3279	0.00215868	0.00270258	0	0	0.00908548	0	0	0.381779	0	0.00139256	0	0.00602313	0	0	0	0.029449	0	0	0.00158726	0.000681464	0.000728024	0	0.0331378	0.000592578	0	0	0	0.0507987	0	0.00163382	0	0	0	0	0.0780023	0.0780023	0	0	0	0
H3	2	24.0675	60.9	0.79	2.63	1.29721	4.31856	24.6914	56.2841	0.130762	0.0315661	2.49838	0	0.00296421	0	0	0.306113	0	0.00122515	0	0.00531172	0	0	0	0.0303184	0	0	0.00165272	0.000871583	0.00164039	0	0.0228729	0.000978476	0	0	0	0.0670153	0	0.00149855	0	0	0	0	0.0962997	0.0962997	0	0	0	0
H4	2	22.8241	43.63	0.57	1.87	1.30644	4.28604	27.363	52.0892	0.00414457	0.00667354	0.00249119	0	0.0119493	0	0	0.323908	0	0.0015156	0	0.0082847	0	0	0	0.0320121	0	0	0.0018045	0.000362233	0.00111781	0	0.0298209	0.000822248	0	0	0	0.0594574	0	0.00153116	0	0	0	0	0.0671976	0.0671976	0	0	0	0
H5	2	22.4998	55.58	0.62	2.1	1.11551	3.77834	21.8066	48.773	0.00258916	0.0107922	0	0	0.0653257	0.224295	0	0.878812	0.00738641	0.00426373	0	0.00741689	0	0	0	0.0502807	0	0	0.00200774	0.00103218	0.00102129	0	0.0291515	0.00108444	0	0	0	0.0622945	0	0.00154174	0	0	0	0	0.0419144	0.0419144	0	0	0	0
H6	2	23.2722	57.16	0.63	2.01	1.10217	3.51645	23.5101	53.0023	0.00516048	0.0152999	0.0143309	0.0118913	0.0298146	0.124972	0	0.493554	0.00263697	0.00244181	0	0.00660151	0	0	0	0.0352224	0	0	0.0020424	0.000814693	0.00142061	0	0.027223	0.000846463	0	0	0	0.0739963	0	0.00140472	0	0	0	0	0.0479852	0.0479852	0	0	0	0
H7	2	19.0863	30.65	0.45	1.31	1.46819	4.27406	26.5435	54.1688	0.0248515	0.00838943	0.0576792	0.00737478	0.0549594	0.140326	0	0.571874	0.00340774	0.0028237	0	0.00791675	0	0	0	0.0574639	0	0	0.00353148	0.00120521	0.00143783	0	0.0278509	0.00120521	0	0	0	0.0617106	0	0.00215551	0	0	0	0	0.0607009	0.0607009	0	0	0	0
H8	2	25.7342	31.64	0.72	1.77	2.2756	5.59418	29.4865	56.3001	0.00151333	0.00890195	0.00521431	0.00640272	0.0320915	0.0947345	0	0.361343	0	0.00143989	0	0.00625807	0	0	0	0.0406886	0	0	0.00168024	0.00125295	0.00122179	0	0.0270886	0.0013887	0	0	0	0.0605622	0	0.0018338	0	0	0	0	0.0581208	0.0581208	0	0	0	0
H9	2	18.8238	54.78	0.7	2.52	1.27784	4.60022	24.0257	48.1966	0.000351958	0.0197697	0.0054253	0.00700482	0.0246993	0.12037	0	0.491771	0.00362044	0.00219759	0	0.00415911	0	0	0	0.0593414	0	0	0.00184778	0.00142715	0.00149153	0	0.030983	0.00130911	0	0	0	0.0478448	0	0.00151728	0	0	0	0	0.0467782	0.0467782	0	0	0	0
H10	2	19.7459	57.73	0.82	2.27	1.42041	3.9321	29.1859	51.5549	0.121988	0.0107239	0.290165	0.00624234	0.0254838	0.0943482	0	0.366314	0	0.00175455	0	0.00742598	0	0	0	0.0483347	0	0	0.00208287	0.00130702	0.0015977	0	0.025145	0.00138022	0	0	0	0.0596337	0	0.0016228	0	0	0	0	0.0603761	0.0603761	0	0	0	0
H11	2	20.0148	56.12	0.64	2.31	1.14041	4.11618	18.3462	55.9502	0.00242694	0.0053887	0.00368622	0.00969285	0.0615386	0.113176	0	0.446457	0.00436381	0.0019113	0	0.00632624	0	0	0	0.0643385	0	0	0.00383112	0.00152776	0.00128698	0	0.0259527	0.00161938	0	0	0	0.0592097	0	0.00247169	0	0	0	0	0.0523295	0.0523295	0	0	0	0
H12	2	18.4977	58.86	0.77	2.46	1.30819	4.17941	19.7952	39.9098	0.00428224	0.01334	0.00683814	0.00659151	0.0523375	0.126806	0	0.520898	0.00533823	0.00243482	0	0.00708027	0	0	0	0.0626284	0	0	0.00259401	0.00133175	0.00104029	0	0.0392083	0.0012488	0	0	0	0.0692019	0	0.00212543	0	0	0	0	0.0611307	0.0611307	0	0	0	0
H13	2	16.3186	50.36	0.69	2.36	1.37014	4.68626	13.7995	42.4909	0.00366842	0.0135177	0.00482444	0.00584394	0.0253465	0.0822555	0	0.321822	0	0.00138282	0	0.00467911	0	0	0	0.0476323	0	0	0.00151273	0.00103051	0.00162283	0	0.0300058	0.0011362	0	0	0	0.0818261	0	0.0019289	0	0	0	0	0.0407314	0.0407314	0	0	0	0
H14	2	21.7387	41.56	0.79	1.88	1.90087	4.52358	25.6679	54.3302	0.00603302	0.0136393	0.00967415	0.00514832	0.0121364	0.0340748	0	0.133788	0	0.000483921	0	0.00396303	0	0	0	0.0217338	0	0	0.00194634	0.00211689	0.00144324	0	0.0235863	0.00211689	0	0	0	0.0549986	0	0.0013537	0	0	0	0	0.0242238	0.0242238	0	0	0	0
B1	1	10.2017	26.47	0.4	1.31	1.51114	4.949	16.836	41.2609	0.000607152	0.00254956	0.00202779	0.009214	0.0347618	0.0834478	0	0.334967	0	0.00159377	0	0.00738069	0	0	0	0.0243904	0	0	0.00132103	0.00147519	0.00125699	0	0.0344416	0.00181434	0	0	0	0.0585783	0	0.00162698	0	0	0	0	0.0495042	0.0495042	0	0	0	0
B2	1	9.46572	24.52	0.36	1.04	1.46819	4.24144	16.2586	43.1458	0.00129906	0.00535212	0.00525528	0.00618587	0.0255489	0.0636703	0	0.243217	0	0.00126363	0	0.00558595	0	0	0	0.0261606	0	0	0.00148093	0.00156123	0.00143841	0	0.0285415	0.00155178	0	0	0	0.0621941	0	0.00152344	0	0	0	0	0.0410242	0.0410242	0	0	0	0
B3	1	10.8092	25.7	0.41	1.2	1.59533	4.66926	16.2534	40.7165	0.00250118	0.00943031	0.00622129	0.00537777	0.0382233	0.0637507	0	0.243175	0	0.000798298	0	0.00603585	0	0	0	0.0341233	0	0	0.000728192	0.00343064	0.00171645	0	0.0277007	0.00109681	0	0	0	0.0750558	0	0.00190415	0	0	0	0	0.0387389	0.0387389	0	0	0	0
B4	1	9.80442	27.42	0.48	1.44	1.75055	5.25164	15.0818	37.2074	0.00216197	0.00862845	0.00547081	0.00552912	0.0199092	0.0519219	0	0.20647	0	0.000838008	0	0.00495677	0	0	0	0.015825	0	0	0.00149891	0.00164362	0.00127861	0	0.0239502	0.00168897	0	0	0	0.0625439	0	0.00172137	0	0	0	0	0.0544467	0.0544467	0	0	0	0
B5	1	10.4474	25.29	0.42	1.23	1.66074	4.86358	15.7018	39.3275	0.00229347	0.00646002	0.0044328	0.00432069	0.0378937	0.0971806	0	0.373126	0	0.00164186	0	0.00497697	0	0	0	0.0248358	0	0	0.00112805	0.00513812	0.00220239	0	0.0327532	0.00126818	0	0	0	0.0909074	0	0.00212531	0	0	0	0	0.0382884	0.0382884	0	0	0	0
B6	1	9.83308	29.12	0.49	1.44	1.68269	4.94505	17.3012	39.2961	0.00837469	0.00775815	0.019351	0.00324385	0.0221605	0.050881	0	0.190236	0	0.00105793	0	0.00292857	0	0	0	0.00943262	0	0	0.000805708	0.00161609	0.000798702	0	0.0345473	0.00130782	0	0	0	0.0558951	0	0.00165345	0	0	0	0	0.0259064	0.0259064	0	0	0	0
B7	1	10.8378	23.86	0.35	1.04	1.46689	4.35876	16.5876	39.818	0.0016664	0.00917051	0.00526376	0.00449564	0.0124926	0.038229	0	0.144565	0	0.000605962	0	0.00467701	0	0	0	0.0151469	0	0	0.00206539	0.00166853	0.00153838	0	0.0280535	0.00164933	0	0	0	0.0566809	0	0.00152984	0	0	0	0	0.0604917	0.0604917	0	0	0	0
[truncated: 1,664 more columns]
